# Supplementary material for: Short Report: Serological Evidence of Under-Reported Dengue Circulation in Sierra Leone
Source: PLoS Negl Trop Dis. 2016 Apr 26;10(4):e0004613. doi: 10.1371/journal.pntd.0004613 (PMC4846026; doi:10.1371/journal.pntd.0004613)
Supplement: S1 Table — (XLSX) [file pntd.0004613.s001.xlsx]

## Sheet: DENV_Serology_Nov2015 - Table 1
ID	PRNT50 (Serotype nuetralized)	PRNT80 (Serotype nuetralized)
9	1
10	1
68	1
69	1
70	1
71	1
72	1
73	1
74	1
75	1
76	1
91	1	1
141	1	1
8	2	2
16	2
18	2
20	2
62	2
67	2
80	2	2
89	2	2
92	2
93	2
96	2
110	2
116	2
117	2	2
123	2
138	2
142	2
144	2
148	2
149	2
17	3	3
54	3
5	4	4
55	4
56	4
61	4
63	4
64	4
66	4
94	4	4
131	4	4
133	4
134	4
135	4
136	4
13	1,2	2
50	1,2	1,2
85	1,2	1
86	1,2	1
87	1,2	1
99	1,2
101	1,2
103	1,2
106	1,2
108	1,2
109	1,2
130	1,2	1,2
145	1,2
88	1,2,3	2,3
51	1,2,3,4	1,2,3
57	1,2,3,4
58	1,2,3,4	1,2,3,4
59	1,2,3,4	1,2,3,4
60	1,2,3,4	1,2,3,4
82	1,2,3,4	2,3
97	1,2,3,4	3
114	1,2,3,4	1,2,4
4	1,2,4	1,2,4
6	1,2,4	1,2
12	1,2,4	2
14	1,2,4	1
15	1,2,4	1
19	1,2,4
45	1,2,4	1,2,4
46	1,2,4	1,2,4
47	1,2,4	1,2,4
48	1,2,4	1,2,4
49	1,2,4	1,2,4
81	1,2,4
83	1,2,4	1
84	1,2,4	1
98	1,2,4
102	1,2,4
104	1,2,4
105	1,2,4
107	1,2,4
118	1,2,4
121	1,2,4	2,4
126	1,2,4	1,2,4
127	1,2,4	1,2,4
128	1,2,4	1,2,4
137	1,2,4
139	1,2,4
147	1,2,4
143	1,3	3
129	1,3,4	1,3,4
65	1,4
95	1,4
100	1,4
113	1,4
115	1,4
119	1,4
120	1,4	1
132	1,4
146	1,4
150	1,4
151	1,4
52	2,3
53	2,3,4
77	2,4
78	2,4	2
79	2,4	2
90	2,4	2,4
140	2,4	2,4
